# Supplementary material for: Formation of Solid Solutions and Physicochemical Properties of the High-Entropy Ln1−xSrx(Co,Cr,Fe,Mn,Ni)O3−δ (Ln = La, Pr, Nd, Sm or Gd) Perovskites
Source: Materials (Basel). 2021 Sep 13;14(18):5264. doi: 10.3390/ma14185264 (PMC8470994; doi:10.3390/ma14185264)
Supplement: Supplementary file 1 [file materials-14-05264-s001.zip]

Archive with 1 entries (1 files):
- materials-1369836-supplementary.pdf
